# Supplementary material for: Cardiac manifestations in adult MELAS syndrome (mitochondrial encephalomyopathy with lactic acidosis and stroke-like episodes syndrome)– a cross-sectional study
Source: Orphanet J Rare Dis. 2025 Feb 10;20:62. doi: 10.1186/s13023-025-03534-5 (PMC11812182; doi:10.1186/s13023-025-03534-5)
Supplement: Supplementary file 1 — Additional file 1. [file 13023_2025_3534_MOESM1_ESM.xlsx]

## Sheet: Tabelle1
Patient number	Age years	Gender 1= M, 2=F	Height cm	Weight kg	BMI in kg/m2	KOF m2	Kreatinin µmol/l	Lactate mmol/l	CK µkat/l	CK_MB µkat/l	TNT ng/ml	BNP ng/l
001	53	2	155	50	20.8	1.47	76	3.8	4.24	n.d.	0.01	n.d.
002	31	1	165	65	23.9	1.72	102	3.7	2.01	0.11	0.02	6
003	44	1	175	73.5	24.2	1.89	141	3.9	3.53	0.12	0.04	125
004	52	2	170	70	24.2	1.81	75	2.9	1.91	n.d.	n.d.	26
005	24	1	169	45	15.8	1.49	65	8.2	1.91	1.6	0.03	13
006	28	2	153	47	20.1	1.42	58	3.9	2.19	0.17	n.d.	325
007	35	1	173	58	19.4	1.69	60	2.8	6.83	nd	0.029	199
008	43	1	166	65	24.2	1.72	107	4.5	5.49	0.27	0.07	142
009	62	1	164	72	26.8	1.78	nd	2.5	2.62	0.15	nd	15
010	56	1	163	47	17.7	1.48	100	4	2.56	nd	nd	53
011	44	1	170	60	20.8	1.68	133	2.4	1.48	0.6	0.05	1008
