# Supplementary material for: Cardiac manifestations in adult MELAS syndrome (mitochondrial encephalomyopathy with lactic acidosis and stroke-like episodes syndrome)– a cross-sectional study
Source: Orphanet J Rare Dis. 2025 Feb 10;20:62. doi: 10.1186/s13023-025-03534-5 (PMC11812182; doi:10.1186/s13023-025-03534-5)
Supplement: Supplementary file 2 — Additional file 2. [file 13023_2025_3534_MOESM2_ESM.xlsx]

## Sheet: Tabelle1
Patient number	NMDAS I	NMDAS II	NMDAS III	NMDAS Summe
1	13	12	10	35
2	5	7	1	13
3	14	16	6	36
4	2	7	0	9
5	16	13	5	34
6	9	16	4	29
7	17	12	12	41
8	23	12	9	44
9	13	15	14	42
10	12	19	5	36
11	16	18	6	40
