# Supplementary material for: Cardiac manifestations in adult MELAS syndrome (mitochondrial encephalomyopathy with lactic acidosis and stroke-like episodes syndrome)– a cross-sectional study
Source: Orphanet J Rare Dis. 2025 Feb 10;20:62. doi: 10.1186/s13023-025-03534-5 (PMC11812182; doi:10.1186/s13023-025-03534-5)
Supplement: Supplementary file 3 — Additional file 3. [file 13023_2025_3534_MOESM3_ESM.xlsx]

## Sheet: Tabelle1
Patient number	Aomm	AVd	LVDd	LVPWd	LVDs	LVPWs	RVDd	RVDs	LADs	IVSd	IVSs	ETtz	LVEF	pctFS	LArAO	LVmass	LVmassi	EF4C	MVa	MVe	E_A_Ratio	diaDysfkt	Hypokinesie
001	2.92	1.6	3.94	0.9	2.38	1.21	nd	nd	3.58	1.44	1.56	0.71	0.78	39.6	1.23	179.72	nd	0.51	0.47	1.06	2.26	St II
002	2.39	nd	4.66	1.24	2.77	1.48	2.77	2.21	nd	nd	nd	71.36	71.17	nd	nd	nd	nd	nd	0.51	0.85	1.67	no
003	3.17	1.34	5.68	1.18	4.41	1.35	nd	nd	3.8	1.41	1.44	0.44	nd	nd	1.2	384.94	nd	nd	0.58	0.67	1.1		anterolat.
004	2.65	1.4	4.47	1.14	2.7	1.92	nd	nd	3.27	1.4	1.77	0.7	0.56	39.53	1.24	252.38	143.92	0.56	0.79	0.45	0.57	St I
005	2.79	1.77	4.43	0.93	2.83	1.6	nd	nd	2.36	1.1	1.44	0.66	0.74	36.19	0.85	175.95	117.82	0.59	0.85	1.04	1.23
006	2.53	1.79	3.82	1.6	3.08	1.52	nd	nd	3.74	1.4	1.64	0.41	0.48	19.39	1.48	258.15	nd	0.5	0.29	0.92	3.2	St III
007	2.36	nd	4.94	1.39	3.71	1.81	nd	nd	4.39	1.44	1.6	0.49	0.4	nd	1.86	348.3	nd	nd	0.38	0.92	2.42	St III
008	3.17	1.87	5.82	0.57	4.57	0.62	2.81	2.34	4.62	1.04	1.3	0.43	0.51	21.43	1.46	207.9	120.62	0.5	0.38	0.82	2.19	St II	posterior
009	3.68	nd	5.09	0.95	3.77	1.32	nd	nd	3.68	0.95	1.27	0.51	0.59	25.89	1	205.9	115.39	nd	0.88	0.5	0.57	yes
010	nd	nd	4.6	1.06	3.46	1.31	nd	nd	nd	1.14	1.6	0.49	0.57	24.77	0	211.48	nd	0.46	0.86	1.05	1.22	St I
011	nd	nd	7.9	nd	6.3	nd	nd	nd	4.8	nd	nd	nd	0.29	nd	nd	nd	nd	0.29	nd	nd	nd		all
