# Supplementary material for: Cardiac manifestations in adult MELAS syndrome (mitochondrial encephalomyopathy with lactic acidosis and stroke-like episodes syndrome)– a cross-sectional study
Source: Orphanet J Rare Dis. 2025 Feb 10;20:62. doi: 10.1186/s13023-025-03534-5 (PMC11812182; doi:10.1186/s13023-025-03534-5)
Supplement: Supplementary file 4 — Additional file 4. [file 13023_2025_3534_MOESM4_ESM.xlsx]

## Sheet: Tabelle1
Patient number	MRI CardiacInvolvement	MRI_heart_rate	MR_LV_EF	MR_LV_EDV	MR_LV_EDV_KÖF	MR_LV_ESV	MR_LV_ESV_KÖF	MR_LV_SV	MR_LV_SV_KÖF	MycardialMassatED	MycardialMassAvg	AKVol_forward	AKVol_retro	AKV_max	MK_Vol_forward	MK_Vol_retro	Perfusion	MR_freieWand	MR_Septum	Lateenhancement	LE-Typ	LEAusdehnung	regionaleWBS	Aeurysma	Fehlbildung	Pleuraerguss	MR_RV	MR_RVEF	MR_RVEDV	MR_RVESV	MR_RVSV
001	no	67	78	86	58.5	19	12.93	67	45.58	99	102	66	0	1	57	1	0	7	10	0	0	0	0	0	0	0	0	56	117	52	66
002	no	52	65	109	63.37	38	22.09	70	40.7	140	138	76	0	1	57	1	0	12	11	0	0	0	0	0	0	0	0	49	147	75	72
003	yes	81	28	226	119.58	162	85.71	64	33.86	241	239	Arhythmia	Arhythmia	Arhythmia	Arhythmia	Arhythmia	na	7	16	na	na	na	LSB	3	0	0	0	31	227	157	70
004	no	83	54	106	58.56	48	26.52	58	32.04	120	115	65	0	1	56	0	0	9	10	0	0	0	0	3	0	0	0	53	129	61	68
005	no	82	57	105	70.47	44	29.53	61	40.94	129	113	74	0	1	61	0	0	9	10	0	0	0	0	0	0	0	0	56	120	53	67
006	yes	65	59	114	80.28	46	32.39	67	47.18	155	161	69	0	1	56	1	0	16	16	1	epikardial	inferior, inferolateral	0	0	0	0	0	76	85	21	65
007	yes	71	40	225	133.14	134	79.29	92	54.44	233	163	71	0	0	61	6	0	9	13	1	kardiomyopathisch	intramyokadial (septal, intramyokardial (anterior apikal)) und inferolateral epikardial (50-75%)	inferolateral apikal Hypo-Akinesie	0	0	0	0	73	115	31	84
008	yes	67	46	139	80.81	74	43.02	64	37.21	163	159	61	0	0	49	1	0	8	10	1	ischämisch	epikardial bis transmural	inferolaterale Hypo- bis Akinesie	3	0	0	0	62	115	43	72
009	yes	87	60	117	65.73	46	25.84	71	39.89	178	175	75	0	1	60	0	0	7	10	1	intrakardial	intramyokardial	0	0	0	0	0	66	127	44	84
010	yes	74	58	125	84.46	52	35.14	73	49.32	162	162	na	na	na	na	na	0	7	17	1	intrakardial	septal, inferior	0	0	0	0	0	66	96	33	63
011	yes	85	18	181	107	148	87	33	20	171	171	na	na	na	na	na	0	na	na	1	intrakardial	global	1	0	0	0	0	33	158	106	52
